# Supplementary material for: Induced Endothelial Cell-Integrated Liver Assembloids Promote Hepatic Maturation and Therapeutic Effect on Cholestatic Liver Fibrosis
Source: Cells. 2022 Jul 19;11(14):2242. doi: 10.3390/cells11142242 (PMC9317515; doi:10.3390/cells11142242)
Supplement: Supplementary file 1 [file cells-11-02242-s001.zip]

Archive with 2 entries (2 files):
- [cells-1653035]revised supplementary_materials.pdf
- Video S1_Cells_Surgery procedure for iHEA transplantation.mp4
